# Supplementary material for: The shortlist effect: nestedness contributions as a tool to explain cultural success
Source: Evol Hum Sci. 2021 Nov 8;3:e51. doi: 10.1017/ehs.2021.48 (PMC10427280; doi:10.1017/ehs.2021.48)
Supplement: Supplementary file 1 [file S2513843X21000487sup.zip]

Archive with 2 entries (2 files):
- S2513843X21000487sup001.docx
- S2513843X21000487sup002.docx
